# Supplementary material for: ATF6 Activation Reduces Amyloidogenic Transthyretin Secretion through Increased Interactions with Endoplasmic Reticulum Proteostasis Factors
Source: Cells. 2022 May 17;11(10):1661. doi: 10.3390/cells11101661 (PMC9139617; doi:10.3390/cells11101661)
Supplement: Supplementary file 1 [file cells-11-01661-s001.zip]

Archive with 1 entries (1 files):
- cells-1704146-supplementary.pdf
